# Supplementary material for: Identification of a Biomarker Combination for Survival Stratification in pStage II/III Gastric Cancer after Curative Resection
Source: Cancers (Basel). 2022 Sep 12;14(18):4427. doi: 10.3390/cancers14184427 (PMC9497152; doi:10.3390/cancers14184427)
Supplement: Supplementary file 1 [file cancers-14-04427-s001.zip]

Archive with 2 entries (2 files):
- cancers-1870088-Supplementary Figure.pdf
- cancers-1870088-Supplementary Tables.pdf
